# Supplementary material for: Interstellar ices as carriers of supernova material to the early solar system
Source: Nat Commun. 2025 Nov 27;16:10657. doi: 10.1038/s41467-025-65672-5 (PMC12660829; doi:10.1038/s41467-025-65672-5)
Supplement: Supplementary file 3 — Supplementary Data 1 [file 41467_2025_65672_MOESM3_ESM.xlsx]

## Sheet: Daata S1
						total sample weight							total sample weight							total sample weight							total sample weight							total sample weight							total sample weight							total sample weight
			Leoville	CV3				1.6474		Maribo	CM2				1.4255		Murchison	CM2				1.6161		NWA5697	L3				1.5992		NWA7655	CR				1.4602		NWA 753	R3.9				1.6755		Tagish Lake	C2-ung.
			L1 (mg)	L2(mg)	L3(mg)	Residue (mg)	Total (mg)	ppm		L1 (mg)	L2 (mg)	L3 (mg)	Residue (mg)	Total (mg)	ppm		L1 (mg)	L2(mg)	L3(mg)	Residue (mg)	Total (mg)	ppm		L1 (mg)	L2 (mg)	L3 (mg)	Residue (mg)	Total (mg)	ppm		L1 (mg)	L2(mg)	L3(mg)	Residue (mg)	Total (mg)	ppm		L1 (mg)	L2 (mg)	L3 (mg)	Residue (mg)	Total (mg)	ppm		L1 (mg)	L2(mg)	L3(mg)	Residue (mg)	Total (mg)
Data reported in ug and ppm	Fe		155.098	27391.7	207433	234108	469088	284744		7.69948	7966	224228	207271	439473	308294		7.04338	6118.93	294770	193667	494563	306023		212.802	25008.1	99724.8	232625	357570	223593		3.45414	5800.61	48975.6	344794	399574	273643		315.558	1852.98	77160.9	365475	444804	265475		3.53134	647.421	90797.7	209035	300483
	Mg		485.493	1528.19	40785.9	191730	234530	142363		7931.81	8576.75	45156.7	142837	204502	143460		3514.73	7422.14	51056.9	158693	220687	136555		752.302	1962.22	23260.2	222239	248214	155211		133.427	921.456	6245.2	172675	179975	123254		283.18	1774.71	46613	179434	228105	136141		8874.05	16753.7	35076	100214	160918
	Al		43.1478	1078.47	11070.8	43271.2	55463.7	33667.4		nd	107.438	4147.07	16072.8	20327.3	14259.8		5.66727	161.785	5408.17	18709.1	24284.8	15026.8		42.1426	182.783	1018.99	19301	20544.9	12847		nd	355.554	717.712	15548.2	16621.5	11383		37.6138	410.239	1260.9	17498.6	19207.3	11463.6		23.8636	52.2702	1245	12602.6	13923.8
	Ni		12.0924	1088.84	6188.75	17096.3	24386	14802.7		38.6	2553.03	10675.7	13158.8	26426.2	18538.2		19.7488	1700.33	12885.4	12812.5	27418	16965.5		12.5549	1139.43	3703.93	12436.7	17292.7	10813.3		3.18937	694.393	3248.25	20398.9	24344.8	16672.2		37.2208	159.781	658.317	24748.9	25604.2	15281.5		7.09929	3445.58	7309.31	9128.76	19890.7
	Cr		3.62717	9.38531	357.439	5743.93	6114.38	3711.53		0.301726	22.0449	1388.92	4195.22	5606.48	3933		0.643902	23.6767	1731.52	4530.3	6286.15	3889.7		4.69842	13.5343	137.091	6341.79	6497.11	4062.73		1.44584	8.84108	86.2461	5497.6	5594.13	3831.07		1.0623	6.92621	14.4364	6029.7	6052.12	3612.13		2.25672	13.6138	852.926	3134.94	4003.74
	Ca		128.236	497.136	2780.02	2456.73	5862.12	3558.41		394.721	2417.47	240.93	360.225	3413.35	2394.49		512.133	1775.98	404.882	220.137	2913.13	1802.57		459.67	226.787	268.411	1331.18	2286.05	1429.5		222.356	1919.07	386.708	1336.01	3864.15	2646.31		76.9941	2875.01	443.421	1476.1	4871.52	2907.5		651.443	2166.84	808.048	nd	3626.33
	Mn		1.17328	40.9781	879.022	1769.88	2691.05	1633.52		7.95237	371.09	1281.32	1911.6	3571.97	2505.76		2.04776	274.313	1608.14	1973.61	3858.1	2387.29		4.81912	74.8854	693.641	4126.02	4899.36	3063.63		0.144693	58.6803	157.792	2338.91	2555.52	1750.12		2.90337	87.718	928.135	3542.67	4561.42	2722.42		1.28967	348.131	1487.96	915.018	2752.4
	Na		14.4728	198.575	946.384	1325.65	2485.08	1508.49		745.637	491.763	1339.92	1471.06	4048.38	2839.97		734.023	625.589	1710.97	312.23	3382.81	2093.19		561.837	787.32	1137.38	9433.88	11920.4	7453.99		82.6973	245.118	200.154	1101.93	1629.9	1116.22		148.764	625.164	1285.07	8780.51	10839.5	6469.42		3512.37	834.508	918.319	nd	5265.19
	Ba		2.59314	46.0872	34.1194	132.064	214.864	130.426		0.0575762	1.55023	4.54536	nd	6.15317	4.3165		0.0966853	2.25419	7.86976	nd	10.2206	6.32426		0.331337	0.592061	1.35142	0.417257	2.69208	1.68339		2.76587	53.397	36.4698	257.037	349.669	239.467		12.1232	116.624	117.469	519.924	766.14	457.26		0.132534	0.803899	1.70014	nd	2.63658
	Zn		21.0287	6.96215	31.999	nd	59.9898	36.4149		1.50635	66.8131	262.445	nd	330.765	232.034		7.58463	0.298048	309.832	nd	317.714	196.593		132.587	5.35629	33.1395	nd	171.083	106.98		25.3968	357.686	47.6108	385.95	816.644	559.268		nd	49.0705	49.9913	nd	99.0619	59.1238		110.243	54.1823	219.296	nd	383.721
	Sr		0.9762	4.86992	16.4418	15.8113	38.0992	23.1269		4.56542	14.3748	4.02116	nd	22.9614	16.1076		3.08848	16.0701	10.1905	nd	29.3491	18.1605		3.03094	2.53703	4.06911	7.43087	17.0679	10.6728		4.57741	35.8148	25.0653	59.1583	124.616	85.3416		6.98949	41.852	32.2195	52.3672	133.428	79.6348		2.64012	7.26283	5.40221	nd	15.3052
	Ti		2.18226	2.18941	48.4655	2410.45	2463.29	1495.26		0.949687	1.24347	11.066	903.861	917.12	643.367		1.27465	1.5073	37.3342	940.365	980.481	606.696		1.79581	2.30794	10.9636	924.348	939.416	587.429		0.885132	1.21197	1.67822	823.454	827.229	566.518		1.6283	2.63671	17.0714	845.045	866.381	517.088		1.46302	2.04877	9.16414	616.867	629.543
	V		86.9644	128.131	69.4241	222.66	507.179	307.866		68.5883	80.2556	76.1614	123.777	348.782	244.674		86.9965	128.705	70.4145	131.687	417.802	258.525		79.9618	121.556	68.4374	135.445	405.401	253.502		79.8432	76.8007	97.7946	127.343	381.781	261.458		83.1646	131.237	74.5083	129.726	418.636	249.858		77.4559	136.87	97.4353	85.5779	397.339
	Ba		1.6374	34.4808	22.3748	129.221	187.714	113.946		0.0307914	0.874735	2.77154	1.88124	5.55831	3.8992		0.0246883	1.50226	4.90677	3.49076	9.92447	6.141		nd	0.321094	0.88273	5.60842	6.81224	4.25978		1.70125	37.7012	24.7004	245.129	309.232	211.774		8.14961	87.652	79.5567	521.567	696.925	415.95		nd	0.412544	0.997073	2.08493	3.49454
	Zn		5.60352	4.11353	11.3537	175.326	196.396	119.216		4.42613	32.7941	234.056	124.19	395.466	277.423		3.49349	25.8509	276.989	128.75	435.083	269.218		1.487	4.87286	5.69258	73.9983	86.0507	53.8086		3.9409	3.80946	9.85152	90.9479	108.55	74.339		3.45706	5.55007	27.4053	247.652	284.064	169.54		4.21881	38.7197	235.895	141.524	420.357
	Sr		1.19728	3.61133	10.3018	26.6412	41.7516	25.3439		2.98717	8.60535	2.59873	1.90078	16.092	11.2887		2.36505	11.033	6.79591	1.92947	22.1234	13.6894		0.388714	1.91837	2.43466	14.765	19.5067	12.1978		3.08087	18.9496	15.6537	62.1745	99.8587	68.387		4.97313	30.2758	21.4416	62.1357	118.826	70.9198		0.928488	5.11142	3.82086	1.16211	11.0229
	Zr		0.0210922	0.0222788	1.22613	17.9233	19.1928	11.6504		nd	0.0121397	1.05583	5.56743	6.6354	4.65478		0.144995	0.0223777	1.41544	5.72655	7.30937	4.52284		0.00313871	0.0269282	0.480091	6.55427	7.06443	4.41748		nd	0.0103101	0.0791586	5.64359	5.73306	3.92621		0.00219908	0.0535868	0.945217	6.10667	7.10767	4.24212		nd	0.0272248	0.412153	4.23392	4.67329
[truncated: 1 more columns]
